# Supplementary material for: Atomistic Modeling of Quaternized Chitosan Head Groups: Insights into Chemical Stability and Ion Transport for Anion Exchange Membrane Applications
Source: Molecules. 2024 Jul 3;29(13):3175. doi: 10.3390/molecules29133175 (PMC11243541; doi:10.3390/molecules29133175)
Supplement: Supplementary file 1 [file molecules-29-03175-s001.zip]

Archive with 1 entries (1 files):
- molecules-3031636-supplementary.pdf
